# Supplementary material for: Are measurements of systolic myocardial velocities and displacement with colour and spectral Tissue Doppler compatible?
Source: Cardiovasc Ultrasound. 2009 Jun 23;7:29. doi: 10.1186/1476-7120-7-29 (PMC2715374; doi:10.1186/1476-7120-7-29)
Supplement: Additional file 4 — Table 4. LV myocardial longitudinal displacement (mm) during systolic ejection obtained by M-mode, colour and spectral TD at septal and lateral wall. The data presented provide myocardial longitudinal systolic displacement values at the basal septal and lateral wall site measured by colour TD, M-mode and different spectral TD procedures. [file 1476-7120-7-29-S4.xls]

## Sheet: table 4
		Table 4. LV myocardial longitudinal displacement (mm) during systolic
		ejection obtained by M-mode, colour and spectral TD at septal
		and lateral wall
					Septal wall		Lateral wall*
					mean±SD (n)		mean±SD (n)
			M-mode	MAM	13.71 ± 1.81 (24)1		14.94 ± 1.84 (21)1,3
			Colour TD	SEmd	13.81 ± 1.68 (24)1		14.28 ± 1.96 (21)1
			Spectral	VTImean	14.03 ± 1.86 (24)1		14.22 ± 2.32 (21)1
				VTImax	18.13 ± 2.50 (24)2		18.76 ± 2.73 (21)2
				VTImin	10.03 ± 1.73 (24)		9.73 ± 2.22 (21)
			1p< 0.001 vs. spectral TD VTImax and VTImin, 2p<0.001 vs. spectral TD VTImin
			3p<0.05 vs. colour TD-SEmd and spectral TD VTImean
			* In 3 cases, the listed measurements in the lateral LV wall could not be
			successfully performed due to suboptimal image quality
